# Supplementary material for: A requirement for STAG2 in replication fork progression creates a targetable synthetic lethality in cohesin-mutant cancers
Source: Nat Commun. 2019 Apr 11;10:1686. doi: 10.1038/s41467-019-09659-z (PMC6459917; doi:10.1038/s41467-019-09659-z)
Supplement: Supplementary file 4 — Source Data [file 41467_2019_9659_MOESM4_ESM.xlsx]

## Sheet: Figure 2C and S2D
Figure 2C and S2D
		Unidirectional elongating fork	Bi-directional Replication	Completion/ Termination	Stalling or termination during 2nd pulse	Stalling/re-fire or new initiation during 1st pulse	New origin of replication fired during second pulse	Stalled fork or termination during first pulse	Stalling fork prior to first pulse		Indeterminant	Total No Marked
Image No.	Sample:	Red=Green	Green on Edges- Red in the Middle	Red on the Edges- Green in the Middle	Red> Green	Green> Red	Only Green	Only Red	Red=Green	Total Str. Evaluated	Marked but
		(Normal Length)	(Red Length= Added length of Both-Greens)						(Both Small)		Excluded
4	plko	12								12
7	plko	18	1	1		1	2			23	1
9	plko	19		1						20
13	plko	9		1	1		1		1	13
15	plko	3								3
18	plko	16	1				1			18
20	plko	5		1						6
23	plko	3					1			4
27	plko	12	1	1		1				15	1
30	plko	6	1							7	1
33	plko	28	2	1		1	1			33
37	plko	22	1		2		1			26
12 Images		153	7	6	3	3	7	0	1	180	3	183
% Patterns	pLKO.1	85	3.88889	3.33333	1.66667	1.66667	3.88889	0	0.555556	100
1	1221	6	2			1				9		9
5	1221	2	1	1	5			2		11
10	1221	4								4	1
14	1221	6			1		1	1		9
16	1221	4	1		1				1	7	1
19	1221	17	2			1		1		21
24	1221	9			2	2				13
25	1221	13	1		1	1				16	1
28	1221	5	1	1	3	1		1	12	24	1
31	1221	11	3	1		4	2	2	15	38	2
34	1221	6			2	1	1		24	34
36	1221	6					1	1	9	17
12 Images		89	11	3	15	11	5	8	61	203	6	209
% Patterns	sh1221	43.8424	5.41872	1.47783	7.38916	5.41872	2.46305	3.94089	30.0493	100
2	3782	3	1				4			8
3	3782	19	2	1	4	1		1	5	33
6	3782	10			2	2		2	6	22
8	3782	8			2	2		8		20	1
11	3782	3			3		1	10		17
12	3782	2			9		1	6		18
17	3782	2			5			3		10	1
21	3782	7			1	2				10
22	3782	10			1		1			12
26	3782				2			2		4
29	3782	1		2	4	6	1	11		25	2
32	3782	7				16				23	1
35	3782	4			1	15	2	12	1	35
13 Images		76	3	3	34	44	10	55	12	237	5	242
% Patterns	sh3782	32.0675	1.26582	1.26582	14.346	18.5654	4.21941	23.2068	5.06329	100

## Sheet: Figure 2E
Figure 2E
	Expt #1				Expt #2				Expt #3
	Cells	Cells	%		Cells	Cells	%		Cells	Cells	% Cells
	Counted	With Foci	with Foci		Counted	With Foci	with Foci		Counted	With Foci	with Foci
pLKO.1	304	2	0.657895		179	0	0		210	5	2.38095
sh1221	310	97	31.2903		195	102	52.3077		207	84	40.5797
sh3782	288	119	41.3194		203	59	29.064		183	70	38.2514
APH	297	173	58.2492		186	129	69.3548		198	89	44.9495

## Sheet: Figure 4B
Figure 4B
Experiment #1
Sample	Total Cells Counted	Cells With 10+ Foci	% Cells With 10+ Foci
RPE-pLKO.1	845	40	4.73373
RPE-sh1221	830	634	76.3855
RPE-sh3781	856	573	66.9393
BJ-pLKO.1	694	138	19.8847
BJ-sh1221	769	617	80.2341
BJ-sh3781	787	571	72.554
SVG-p21-pLKO.1	835	36	4.31138
SVG-p21-sh1221	820	574	70
SVG-p21-sh3781	782	499	63.8107
Experiment #2
Sample	Total Cells Counted	Cells With 10+ Foci	% Cells With 10+ Foci
RPE-pLKO.1	765	43	5.62092
RPE-sh1221	582	394	67.6976
RPE-sh3781	610	381	62.459
BJ-pLKO.1	536	93	17.3507
BJ-sh1221	608	455	74.8355
BJ-sh3781	589	397	67.4024
SVG-p21-pLKO.1	563	47	8.34813
SVG-p21-sh1221	578	398	68.8581
SVG-p21-sh3781	629	433	68.8394

## Sheet: Figure 6A
Figure 6A
Experiment #1
	1	2	3	4	5	6	7	8	9	10
Cell Type:	(-) Puro	(+) Puro	SMC1A	SMC1A	SMC3	SMC3	RAD21	RAD21	STAG1	STAG1
H4	pLKO.1	pLKO.1	553	556	366	635	110	279	749	850
	2032.91	1419.27	31.153	15.939	15.939	38.398	116.642	155.765	263.713	227.489
	1958.29	1556.2	40.571	29.704	23.184	20.286	147.071	176.775	228.938	163.009
	1580.11	1606.19	75.347	42.02	18.112	60.132	109.397	212.999	181.122	261.54
	1370.73	1447.52	29.704	26.082	25.357	17.388	206.479	107.949	268.06	242.703
Cell Type:	1408.4	1711.96	33.326	18.112	23.184	13.765	290.519	234.009	1295.38	1106.29
H4 SA2-KI	1480.13	1429.41	12.316	22.459	16.663	11.592	272.407	257.917	1199.75	1132.37
	1238.15	1167.15	25.357	28.255	25.357	18.837	231.836	349.203	1370	1369.28
	1239.6	1283.79	26.806	26.806	44.918	18.837	198.509	381.08	1661.25	991.822
	pLKO.1	pLKO.1	553	556	366	635	110	279	749	850
	(-) Puro	(+) Puro	SMC1A	SMC1A	SMC3	SMC3	RAD21	RAD21	STAG1	STAG1
	1	2	3	4	5	6	7	8	9	10
Cell Type:	(-) Puro	(+) Puro	SMC1A	SMC1A	SMC3	SMC3	RAD21	RAD21	STAG1	STAG1
42MGBA	pLKO.1	pLKO.1	553	556	366	635	110	279	749	850
	1610.24	1869.04	37.802	30.533	10.178	10.178	155.572	134.49	298.058	506.699
	1536.09	1719.29	37.802	28.352	18.901	24.717	106.865	152.664	226.815	235.539
	1830.51	1407.41	34.168	42.164	10.905	24.717	183.924	159.207	351.127	241.354
	1645.86	1528.09	26.898	39.256	5.089	24.717	111.953	126.493	309.69	250.805
Cell Type:	1214.04	1442.31	45.799	13.812	15.993	33.441	273.341	242.081	1320.91	1353.62
42MGBA SA2-KI	1831.97	1270.74	11.632	29.079	9.451	15.266	266.798	341.676	1440.86	1209.68
	1577.53	1512.1	31.26	15.266	4.362	3.635	296.604	432.548	1327.45	1712.74
	1528.09	1339.08	39.256	50.161	5.816	10.178	414.373	308.236	1516.46	1678.58
	pLKO.1	pLKO.1	553	556	366	635	110	279	749	850
	(-) Puro	(+) Puro	SMC1A	SMC1A	SMC3	SMC3	RAD21	RAD21	STAG1	STAG1
	1	2	3	4	5	6	7	8	9	10
Cell Type:	(-) Puro	(+) Puro	SMC1A	SMC1A	SMC3	SMC3	RAD21	RAD21	STAG1	STAG1
RPE-shp53	pLKO.1	pLKO.1	553	556	366	635	110	279	749	850
	1933.63	2001.97	54.52	27.623	15.992	18.173	350.381	244.976	1437.14	1537.46
	1664.67	1562.17	29.077	29.804	15.266	15.992	284.957	356.196	1522.92	1538.18
	1567.99	1644.32	37.8	34.893	23.262	8.723	301.676	280.595	1230.69	1506.2
	1780.98	1584.71	23.262	8.723	4.362	26.17	447.062	488.497	1496.02	1382.62
Cell Type:	1653.04	1575.99	29.077	38.527	31.985	6.542	146.113	236.979	290.772	285.684
RPE-shp53 SA2 K/O	1596.34	1484.39	39.254	23.262	11.631	22.535	116.309	197.725	190.456	260.241
	1599.97	1216.88	19.627	13.085	21.081	16.719	186.821	160.652	256.607	314.761
	1589.07	1844.22	19.627	25.443	14.539	13.812	191.91	90.866	356.196	384.546
	pLKO.1	pLKO.1	553	556	366	635	110	279	749	850
	(-) Puro	(+) Puro	SMC1A	SMC1A	SMC3	SMC3	RAD21	RAD21	STAG1	STAG1
	1	2	3	4	5	6	7	8	9	10
Cell Type:	(-) Puro	(+) Puro	SMC1A	SMC1A	SMC3	SMC3	RAD21	RAD21	STAG1	STAG1
TC-106	pLKO.1	pLKO.1	553	556	366	635	110	279	749	850
	2023.33	1986.85	23.349	30.645	34.294	62.021	372.123	374.312	1651.2	1422.09
	2012.38	1557.08	29.916	23.349	34.294	9.485	453.844	303.536	1544.68	1421.36
	1684.77	1898.56	37.942	27.727	33.564	17.512	334.911	374.312	1471.71	1350.59
	1954.01	1604.51	55.454	26.997	14.593	40.861	388.175	475.734	1128.04	1308.27
Cell Type:	2256.82	1551.24	19.701	8.026	17.512	51.076	303.536	295.51	267.783	281.646
TC-106 SA2 K/O	1975.9	1788.38	14.593	18.971	21.16	55.454	343.667	276.539	224.004	227.652
	1568.75	1431.58	23.349	25.538	20.43	22.619	400.58	338.559	259.027	252.46
	1365.18	1596.48	15.323	8.026	20.43	37.212	566.211	399.12	404.957	284.565
	pLKO.1	pLKO.1	553	556	366	635	110	279	749	850
	(-) Puro	(+) Puro	SMC1A	SMC1A	SMC3	SMC3	RAD21	RAD21	STAG1	STAG1
Experiment #2
	1	2	3	4	5	6	7	8	9	10
Cell Type:	(-) Puro	(+) Puro	SMC1A	SMC1A	SMC3	SMC3	RAD21	RAD21	STAG1	STAG1
H4	pLKO.1	pLKO.1	553	556	366	635	110	279	749	850
	7520.16	6241.1	152.046	105.928	48.28	83.589	473.433	324.269	893.541	709.789
	5928.36	5914.67	69.177	81.428	105.207	132.59	372.549	397.77	662.95	625.479
	6839.19	5684.8	237.797	137.634	83.589	25.942	386.24	241.4	568.552	456.859
	4573.63	4820.8	100.884	51.883	49.721	67.016	369.667	273.107	472.712	562.066
Cell Type:	5093.19	5034.1	84.31	89.354	92.237	9.368	683.127	528.919	4134.07	3905.64
H4 SA2-KI	6269.2	4705.5	41.074	97.281	43.956	126.825	729.245	568.552	4330.79	3373.12
	4714.15	4172.26	46.118	92.957	58.368	35.309	613.949	775.363	4552.02	5208.48
	6255.51	6210.11	44.677	65.574	42.515	35.309	997.307	1221.41	5978.08	4417.98
	pLKO.1	pLKO.1	553	556	366	635	110	279	749	850
	(-) Puro	(+) Puro	SMC1A	SMC1A	SMC3	SMC3	RAD21	RAD21	STAG1	STAG1
	1	2	3	4	5	6	7	8	9	10
Cell Type:	(-) Puro	(+) Puro	SMC1A	SMC1A	SMC3	SMC3	RAD21	RAD21	STAG1	STAG1
42MGBA	pLKO.1	pLKO.1	553	556	366	635	110	279	749	850
	7576.09	6274.84	129.765	100.207	77.859	25.953	293.412	344.597	687.031	511.128
	7999.99	6321.7	99.486	47.58	55.51	13.697	413.084	391.457	535.639	441.2
	7335.31	6525.72	221.321	69.929	20.186	20.907	371.992	518.338	651.707	662.52
	8269.61	5266.28	98.044	93.719	14.418	25.953	230.693	419.572	619.986	697.124
Cell Type:	6603.58	5055.05	59.115	58.394	61.278	19.465	1230.6	862.214	3659.36	5303.77
42MGBA SA2-KI	6005.22	6744.15	55.51	49.022	19.465	15.86	547.174	725.24	5620.25	3567.09
	5538.79	7113.98	33.883	36.767	11.535	56.952	692.078	1173.65	5056.49	4114.98
	6872.48	6274.12	62.72	56.952	40.371	12.256	656.032	987.653	4566.27	5029.82
	pLKO.1	pLKO.1	553	556	366	635	110	279	749	850
	(-) Puro	(+) Puro	SMC1A	SMC1A	SMC3	SMC3	RAD21	RAD21	STAG1	STAG1
	1	2	3	4	5	6	7	8	9	10
Cell Type:	(-) Puro	(+) Puro	SMC1A	SMC1A	SMC3	SMC3	RAD21	RAD21	STAG1	STAG1
RPE-shp53	pLKO.1	pLKO.1	553	556	366	635	110	279	749	850
	8225.3	8262.32	116.136	42.099	80.569	59.519	763.591	915.293	5914.93	4817.45
	6404.88	4991.65	60.971	34.115	20.324	102.344	466.72	842.708	4913.26	4649.78
	7307.1	4417.51	63.875	128.475	39.196	18.872	499.383	548.74	2989.76	4445.09
	6939.1	4493.72	40.647	28.308	35.567	64.6	942.149	835.45	3707.63	4403.71
Cell Type:	6438.99	4744.86	34.115	39.196	75.488	54.439	725.121	420.265	436.234	552.37
RPE-shp53 SA2 K/O	5373.45	3645.2	34.115	12.339	18.146	69.681	418.814	336.067	491.398	455.106
	4475.57	3617.62	34.115	11.614	37.018	18.146	308.485	389.78	563.983	505.19
	5563.62	4312.98	25.405	26.13	42.099	59.519	304.13	390.506	602.453	714.959
	pLKO.1	pLKO.1	553	556	366	635	110	279	749	850
	(-) Puro	(+) Puro	SMC1A	SMC1A	SMC3	SMC3	RAD21	RAD21	STAG1	STAG1
	1	2	3	4	5	6	7	8	9	10
Cell Type:	(-) Puro	(+) Puro	SMC1A	SMC1A	SMC3	SMC3	RAD21	RAD21	STAG1	STAG1
TC-106	pLKO.1	pLKO.1	553	556	366	635	110	279	749	850
	6525.39	6475.31	143.718	87.828	80.569	19.598	823.84	845.615	6569.67	4568.5
	8755.93	6413.61	74.037	109.603	25.405	42.099	644.555	580.68	3540.7	3608.2
	8956.26	8615.84	122.669	47.18	21.775	31.937	799.161	617.698	3729.42	3518.19
	8528.01	4804.4	53.713	84.199	31.937	22.501	667.056	580.68	4521.32	3659.74
Cell Type:	7091.55	4718.75	51.535	19.598	16.695	82.021	869.568	348.408	510.272	554.549
TC-106 SA2 K/O	7958.94	6487.65	31.212	50.084	13.065	11.614	812.226	571.97	529.144	429.703
	6971.06	5863.41	37.018	42.825	32.663	28.308	784.644	1118.54	548.742	439.865
	6354.09	6367.88	41.373	27.582	27.582	84.199	886.263	732.382	375.99	477.609
	pLKO.1	pLKO.1	553	556	366	635	110	279	749	850
	(-) Puro	(+) Puro	SMC1A	SMC1A	SMC3	SMC3	RAD21	RAD21	STAG1	STAG1

## Sheet: Figure 7A + 7C + S7C-S7F
Figure 7A, 7C, and S7C-S7F
Experiment #1
H4
1	2	3	4	5	6	7	8	9	10	11	12
(-) Puro	(+) Puro	ATR	ATR	PARP1	PARP1	BRCA1	BRCA1	RAD51	RAD51	KU80	KU80
pLKO.1	pLKO.1	613	614	929	930	833	834	875	876	841	842
1772.64	1418.65	44.502	33.713	1815.12	49.221	37.085	50.57	37.759	27.645	20.902	30.342
1533.95	1358.65	40.456	45.85	1575.76	51.244	26.296	28.993	33.039	24.274	11.463	17.531
1836.03	1554.18	37.085	51.244	1541.37	33.713	18.879	38.433	20.902	25.622	19.554	22.925
1451.69	1154.34	41.13	31.69	2179.9	43.153	31.69	12.811	16.182	31.69	18.205	32.365
1751.07	12.811	16.182	26.971	1599.36	1452.37	1703.2	1482.71	1308.75	1246.04	1092.31	1057.92
2171.81	14.16	26.971	26.296	1565.64	1232.56	1140.86	961.503	1204.24	1065.34	979.034	1030.95
2125.96	9.44	27.645	16.857	1376.85	1446.3	1254.13	1405.84	987.799	1042.41	1161.09	1059.95
1546.77	14.16	26.971	35.062	1496.87	1356.62	1277.73	1494.17	1196.82	1223.79	1322.91	1207.61
0	0	255	256	958	959	920	922	921	922	585	587
(-) Puro	(+) Puro	D-PKcs	D-PKcs	APEX1	APEX1	D-Pol-B	D-Pol-B	ERCC1	ERCC1	ERCC4	ERCC4
H4 SA2-KI
1	2	3	4	5	6	7	8	9	10	11	12
(-) Puro	(+) Puro	ATR	ATR	PARP1	PARP1	BRCA1	BRCA1	RAD51	RAD51	KU80	KU80
pLKO.1	pLKO.1	613	614	929	930	833	834	875	876	841	842
2306.4	1633.85	1661.21	1247.28	1349.22	920.92	1133.7	1233.59	1181.6	1510.01	1250.02	921.604
1803.53	1393.69	1172.02	1159.02	1178.17	1624.27	1436.12	1096.76	1211.7	1182.96	1106.34	928.446
2000.57	1691.32	987.97	1222.65	1387.54	897.657	1206.91	1261.65	1319.12	1306.12	1016.71	930.498
1816.52	1330.07	1126.18	1112.49	1107.7	1122.07	1302.7	1055.02	866.185	977.023	925.025	833.343
1931.47	14.368	1204.86	1100.18	1141.91	1221.96	1073.49	975.655	970.866	1291.75	960.603	896.973
1817.89	15.052	1119.34	1083.76	896.289	1232.91	781.345	1228.81	955.129	1158.33	1502.48	994.812
1787.1	11.631	1510.01	1098.81	1046.13	1057.76	990.023	1164.49	1227.44	1278.75	1198.02	1029.71
2084.04	13.684	1373.85	1226.75	1297.22	1413.54	1356.75	1403.27	1190.49	1468.96	1085.81	955.813
0	0	255	256	958	959	920	922	921	922	585	587
(-) Puro	(+) Puro	D-PKcs	D-PKcs	APEX1	APEX1	D-Pol-B	D-Pol-B	ERCC1	ERCC1	ERCC4	ERCC4
42MGBA
1	2	3	4	5	6	7	8	9	10	11	12
(-) Puro	(+) Puro	ATR	ATR	PARP1	PARP1	BRCA1	BRCA1	RAD51	RAD51	KU80	KU80
pLKO.1	pLKO.1	613	614	929	930	833	834	875	876	841	842
3101.53	2408.03	189.134	185.708	248.067	175.429	189.134	180.911	182.281	183.652	138.424	102.105
2891.15	2465.6	213.119	244.641	222.712	191.19	288.498	154.185	170.632	181.596	169.261	159.668
3224.87	2604.02	218.601	274.107	265.884	217.915	186.393	208.322	227.509	166.52	150.074	132.942
3454.44	3283.12	215.86	200.784	248.067	208.322	226.139	169.947	224.083	145.962	174.743	214.489
3006.27	30.837	256.976	252.864	2222.33	1829.67	1453.45	2212.05	1846.8	1469.9	173.373	1509.65
2845.92	29.467	167.206	174.743	1601.47	1726.19	1567.89	1842	1990.02	1195.11	171.317	1370.54
2969.95	34.949	170.632	198.043	2142.15	2030.45	1971.52	2155.17	2088.01	1612.44	148.703	1239.65
3921.11	25.355	157.612	124.719	2177.1	1864.62	2404.61	1776.22	2085.27	1842.69	152.13	1474.01
0	0	255	256	958	959	920	922	921	922	585	587
(-) Puro	(+) Puro	D-PKcs	D-PKcs	APEX1	APEX1	D-Pol-B	D-Pol-B	ERCC1	ERCC1	ERCC4	ERCC4
42MGBA SA2-KI
1	2	3	4	5	6	7	8	9	10	11	12
(-) Puro	(+) Puro	ATR	ATR	PARP1	PARP1	BRCA1	BRCA1	RAD51	RAD51	KU80	KU80
pLKO.1	pLKO.1	613	614	929	930	833	834	875	876	841	842
2879.92	2108.48	2386.14	2379.3	503.773	2010.68	2140.62	2261.67	2223.37	2340.32	2473	2027.78
3312.15	2522.92	2593.36	2740.4	525.658	2294.5	2470.95	2163.19	1952.55	2407.34	2273.98	1964.86
3089.2	2316.38	2519.5	2481.89	960.07	1973.75	2017.52	2024.36	1832.18	1644.79	1813.71	2120.1
3386.01	2762.29	2395.72	2120.79	649.127	1717.28	2357.42	2042.14	1856.12	1669.41	1676.93	2084.54
3225.98	30.776	1975.8	1858.17	1618.8	2137.89	2353.31	1728.91	1678.3	1969.64	1665.99	1925.87
3125.44	30.092	1832.86	1495.57	1923.82	2137.2	1940.92	1978.54	1641.37	1620.17	1836.97	1925.87
2701.42	38.299	2068.13	1655.43	2295.87	2139.25	2072.91	2152.25	2036.67	1734.38	1726.86	1736.43
3103.56	34.195	2364.26	1896.47	2149.51	2340.32	2492.83	1837.65	2795.12	2165.24	2424.44	2096.85
0	0	255	256	958	959	920	922	921	922	585	587
(-) Puro	(+) Puro	D-PKcs	D-PKcs	APEX1	APEX1	D-Pol-B	D-Pol-B	ERCC1	ERCC1	ERCC4	ERCC4
RPE-shp53
1	2	3	4	5	6	7	8	9	10	11	12
(-) Puro	(+) Puro	ATR	ATR	PARP1	PARP1	BRCA1	BRCA1	RAD51	RAD51	KU80	KU80
pLKO.1	pLKO.1	613	614	929	930	833	834	875	876	841	842
3297.9	3216.75	3267.21	3625.23	3108.32	3640.92	3099.45	2695.06	3276.76	2469.33	2236.11	2611.86
3366.78	2920.78	2971.93	3250.16	3539.99	3225.61	3617.05	2581.85	2630.95	2219.06	2177.46	2644.59
3561.81	4122.37	3349.73	2346.58	2482.97	2528.66	2648	2899.64	3038.08	2753.02	2568.9	2531.39
3571.36	3070.13	3415.88	2727.11	2863.5	3100.13	2723.7	2001.52	1934	2125.63	1901.27	2669.82
3604.09	3414.51	3578.86	2958.97	2820.53	3085.13	1689.54	2249.06	2597.54	2886.68	2018.62	2310.44
3334.04	3413.15	3729.57	2864.18	3048.3	3451.34	1495.93	2037.66	2406.59	1835.8	2111.61	2347.95
3496.34	3605.46	2803.49	2901.01	3484.75	2830.76	1588.43	2405.23	2402.5	2621.41	2077.82	2297.48
4097.14	3932.11	3158.78	2961.02	2855.31	2515.7	1724.19	2314.53	2665.05	3163.55	1972.8	2225.88
0	0	255	256	958	959	920	922	921	922	585	587
(-) Puro	(+) Puro	D-PKcs	D-PKcs	APEX1	APEX1	D-Pol-B	D-Pol-B	ERCC1	ERCC1	ERCC4	ERCC4
RPE-shp53 SA2 K/O
1	2	3	4	5	6	7	8	9	10	11	12
(-) Puro	(+) Puro	ATR	ATR	PARP1	PARP1	BRCA1	BRCA1	RAD51	RAD51	KU80	KU80
pLKO.1	pLKO.1	613	614	929	930	833	834	875	876	841	842
3155.61	2902.7	432.461	242.687	2178.04	2243.49	467.228	246.777	256.321	182.697	252.23	510.596
3447.38	3819.59	385.634	282.225	1969.44	2555.03	399.058	260.411	261.093	226.326	218.145	366.757
3148.11	3868.67	352.912	262.456	2533.21	2439.14	380.862	206.556	274.045	240.641	201.784	325.854
2825.66	3316.49	504.05	201.784	1942.86	2044.43	318.145	244.05	201.103	220.19	283.589	357.213
2936.78	2692.05	202.466	219.509	2272.8	2195.09	216.1	2199.18	1591.1	1901.27	161.564	3712.56
3148.79	3000.86	254.957	265.865	2156.23	1739.71	250.867	1767.66	1573.37	2243.49	167.699	3982.51
2788.85	2943.6	226.326	231.779	1784.7	1959.22	214.737	2615.7	1875.37	1593.14	123.388	4793.74
3403.07	2297.34	219.509	163.609	2728.18	2231.22	208.601	2487.54	2265.3	1503.84	117.253	7183.8
0	0	255	256	958	959	920	922	921	922	585	587
(-) Puro	(+) Puro	D-PKcs	D-PKcs	APEX1	APEX1	D-Pol-B	D-Pol-B	ERCC1	ERCC1	ERCC4	ERCC4
TC-106
1	2	3	4	5	6	7	8	9	10	11	12
(-) Puro	(+) Puro	ATR	ATR	PARP1	PARP1	BRCA1	BRCA1	RAD51	RAD51	KU80	KU80
pLKO.1	pLKO.1	613	614	929	930	833	834	875	876	841	842
1354.79	1591.74	1364.35	1284.45	1172.46	1167.68	1233.24	320.486	1007.21	1072.77	861.763	834.449
1670.95	1345.22	1352.74	1333.62	1350.69	1509.79	1217.53	227.314	902.735	851.521	767.833	846.741
1353.42	1302.2	1294.01	1204.56	1184.75	976.483	1298.79	285.949	860.398	1044.77	1234.6	855.618
1730.36	1115.1	1112.37	1283.77	1083.01	1209.34	945.072	302.534	755.921	706.072	852.81	1013.36
1700.31	13.657	1238.02	1089.15	1070.72	1115.79	1200.46	796.209	1208.65	798.941	215.023	1035.89
1328.15	10.926	1120.57	1096.67	1027.02	1056.38	1020.19	1081.64	857.666	667.15	120.486	623.447
1155.39	12.291	1064.57	766.847	1051.6	1171.78	995.603	1133.54	1029.06	815.329	211.609	955.315
1594.47	13.657	1182.02	1081.64	1336.35	926.635	1312.45	1305.62	1230.51	902.052	114.34	837.864
0	0	255	256	958	959	920	922	921	922	585	587
(-) Puro	(+) Puro	D-PKcs	D-PKcs	APEX1	APEX1	D-Pol-B	D-Pol-B	ERCC1	ERCC1	ERCC4	ERCC4
TC-106 SA2 K/O
1	2	3	4	5	6	7	8	9	10	11	12
(-) Puro	(+) Puro	ATR	ATR	PARP1	PARP1	BRCA1	BRCA1	RAD51	RAD51	KU80	KU80
pLKO.1	pLKO.1	613	614	929	930	833	834	875	876	841	842
1772.55	1488.62	17.063	10.238	312.968	1430.6	112.968	6.825	151.603	7.508	22.524	6.825
1507.73	1208.78	16.381	12.286	223.206	1427.87	83.651	8.873	215.698	8.19	6.825	5.46
1575.98	1266.11	20.476	14.333	235.698	857.269	120.476	10.921	314.333	12.968	6.143	8.873
1701.57	1422.41	18.429	12.286	315.698	1105.03	95.016	10.921	210.238	6.825	8.19	10.238
1513.87	10.921	8.19	12.968	1029.95	1298.87	1062.71	1555.51	950.777	1121.41	311.603	1143.93
1642.87	4.095	10.921	5.46	1167.14	991.047	1068.17	1223.11	1110.49	1146.66	217.063	1134.38
1247	8.19	8.873	20.476	1068.86	907.777	1272.25	1038.14	1016.98	1288.63	310.921	1434.7
1509.09	5.46	19.111	14.333	1118	1350.06	947.364	1309.11	1210.82	1197.86	261.603	1256.55
0	0	255	256	958	959	920	922	921	922	585	587
(-) Puro	(+) Puro	D-PKcs	D-PKcs	APEX1	APEX1	D-Pol-B	D-Pol-B	ERCC1	ERCC1	ERCC4	ERCC4
Experiment #2
H4
1	2	3	4	5	6	7	8	9	10	11	12
(-) Puro	(+) Puro	ATR	ATR	PARP1	PARP1	BRCA1	BRCA1	RAD51	RAD51	KU80	KU80
pLKO.1	pLKO.1	613	614	929	930	833	834	875	876	841	842
25280.5	26379.9	205.179	163.074	24588.8	2224.22	88.889	50.125	44.779	30.743	36.09	22.723
29674.1	29730.3	255.305	257.31	29094	1743.02	124.979	116.959	64.16	55.472	38.764	26.733
27995.3	30978.7	299.415	260.651	34928.6	2031.08	183.124	120.969	109.607	100.919	80.869	81.537
26724.8	28735.8	199.833	183.793	32949	1857.31	169.089	147.034	156.391	132.331	110.944	80.869
30967.4	108.939	79.532	137.677	32116.9	36052.7	31625	36425	29963.5	30969.4	23759.4	15282.2
29087.3	84.879	92.23	144.361	26450.1	25287.2	25489	26708.1	22515.6	24764.5	18686.7	15713.9
24844.7	88.889	90.225	127.652	26573.1	23675.2	23985.3	22547.7	22807	26971.4	21231	16675.7
24604.1	82.874	82.874	139.682	20520.6	20718.4	20231.9	23103.1	23980.6	21725.6	21325.9	17025.9
0	0	255	256	958	959	920	922	921	922	585	587
(-) Puro	(+) Puro	D-PKcs	D-PKcs	APEX1	APEX1	D-Pol-B	D-Pol-B	ERCC1	ERCC1	ERCC4	ERCC4
H4 SA2-KI
1	2	3	4	5	6	7	8	9	10	11	12
(-) Puro	(+) Puro	ATR	ATR	PARP1	PARP1	BRCA1	BRCA1	RAD51	RAD51	KU80	KU80
pLKO.1	pLKO.1	613	614	929	930	833	834	875	876	841	842
21400	22070.9	24791.1	25747.8	23185.6	23957.6	26142.4	12907.4	28155	19879.3	24082.8	12749.5
25220.4	27547.4	29263.4	27959.7	20565.8	29368.8	33275	12898.5	32472.2	27137.1	23217.3	14759
26181.2	32491.2	31948.9	32743.6	21999.2	31689.7	32621.2	13372.8	32134	32711.7	31510.8	12246.7
22572.3	26733.7	33191.3	34567.8	19661	37272.4	35593.2	12729.8	33062.1	26264.2	28697.3	13651.5
26725.5	132.678	23231.2	33471.7	20773.3	34039.1	27789	39378.2	21692.3	24241.3	24834	16913.4
22492.7	112.947	20186.8	24404.6	18419.5	26829.6	27859.7	26841.8	22517.5	25062.6	25058.5	19028.1
23869.2	109.545	20596.4	26553.3	21418.1	28148.9	22121.9	23833.8	20610	24608.8	26419.3	21691.9
22747.2	86.411	22739.3	19375.1	20218.1	22029.4	19349.9	20110.6	19776	22461.4	22040.2	21989.9
0	0	255	256	958	959	920	922	921	922	585	587
(-) Puro	(+) Puro	D-PKcs	D-PKcs	APEX1	APEX1	D-Pol-B	D-Pol-B	ERCC1	ERCC1	ERCC4	ERCC4
42MGBA
1	2	3	4	5	6	7	8	9	10	11	12
(-) Puro	(+) Puro	ATR	ATR	PARP1	PARP1	BRCA1	BRCA1	RAD51	RAD51	KU80	KU80
pLKO.1	pLKO.1	613	614	929	930	833	834	875	876	841	842
38462.5	39870.5	344.371	217.605	3632.85	215.571	129.478	132.868	126.089	78.636	136.257	68.468
39726.8	39500.3	478.595	292.851	3655.89	238.619	165.407	184.388	141.002	119.988	130.156	99.651
38637.4	40761.9	500.287	311.154	4056.53	326.068	235.23	261.668	205.403	164.051	159.306	124.733
37853.1	38915.3	401.315	253.533	3453.88	326.746	260.99	304.375	262.346	282.005	204.047	132.868
40260.9	270.481	252.177	235.23	40395.2	43306.7	45816.3	47675.1	43001.7	46294.2	1275.9	30532.4
38627.2	225.739	185.744	281.327	38921.4	39766.1	36035.6	36731.1	38303.8	36344.1	1355.9	32272.6
36089.2	209.47	233.196	388.435	40392.4	38302.5	37937.1	38478.7	35521.1	39881.3	1347.08	37871.4
35689.9	236.586	228.451	258.956	39060.4	38989.9	38707.9	37724.9	30226.7	39883.4	1139.63	38640.1
0	0	255	256	958	959	920	922	921	922	585	587
(-) Puro	(+) Puro	D-PKcs	D-PKcs	APEX1	APEX1	D-Pol-B	D-Pol-B	ERCC1	ERCC1	ERCC4	ERCC4
42MGBA SA2-KI
1	2	3	4	5	6	7	8	9	10	11	12
(-) Puro	(+) Puro	ATR	ATR	PARP1	PARP1	BRCA1	BRCA1	RAD51	RAD51	KU80	KU80
pLKO.1	pLKO.1	613	614	929	930	833	834	875	876	841	842
38208.4	42619.6	39663	42119.1	15252.7	37185.9	38788.9	40413.7	47906.2	41787.5	43669.3	37320.8
40384.5	41815.3	37373	40725.6	14219.5	39749.8	39378.9	44102	44188.1	43847	40821.2	41123
37526.3	42213.4	42785.7	42412.8	14866.8	41466.8	42379.5	42173.4	41295.2	44557.6	41725.8	38487.8
40375.7	41379.3	42288	43221.1	16588.8	42834.6	39338.9	42373.4	41816.7	43312	39732.2	36540.3
37907.4	314.646	19165.9	43790.7	42695.5	43386.5	43459.8	47285	14868.2	48656.9	39045.9	36260.9
38700.1	266.5	22857.1	38445.1	39694.2	38794.3	38194.2	41330.5	16127	38851.3	35148.8	33767.5
38780.8	293.624	18424.7	40127.5	41076.2	42606.7	41508.8	36826.5	17906.6	41748.2	39635.9	33568.8
38452.6	271.925	20833.6	38666.2	40842.3	38829.6	36645.4	38429.5	14428.8	42308.3	39540.3	34540.5
0	0	255	256	958	959	920	922	921	922	585	587
(-) Puro	(+) Puro	D-PKcs	D-PKcs	APEX1	APEX1	D-Pol-B	D-Pol-B	ERCC1	ERCC1	ERCC4	ERCC4
RPE-shp53
1	2	3	4	5	6	7	8	9	10	11	12
(-) Puro	(+) Puro	ATR	ATR	PARP1	PARP1	BRCA1	BRCA1	RAD51	RAD51	KU80	KU80
pLKO.1	pLKO.1	613	614	929	930	833	834	875	876	841	842
21544.4	25074.6	22689.9	23423.5	24033.6	22841.9	23763.5	21961.8	27013.5	22102.2	21224.8	17547.3
25706.4	30220.7	26911	30186.1	30621.7	28744.7	29953.3	29900.4	32278.3	25046.1	24276.6	19421
26122.4	30199	31748.9	33740	32460.1	37526.8	34989.4	32781.8	29389.3	28336.1	24479.5	18112.6
23895.2	28218.7	34500.8	34502.8	36253.7	38901	34274.1	33578.5	29831.1	28081	22268.5	20064.3
24300.3	31259.6	29386.6	29485	32651.5	29212.9	12518.4	30988.2	25378	24771.3	9757.65	19083
23540.3	27653.4	27971	29835.2	27884.8	26281.9	12481.1	28051.1	26261.6	25243.6	10985	19716.2
22696	23619.7	25186.6	22224.4	23616.3	23961	14445.1	27109.8	24275.9	26785.5	12489.9	18700.3
22206.7	22461.2	21814.5	21449.4	21989.6	20513.6	13928.3	22350.6	21401.2	21848.4	11276.8	19169.9
0	0	255	256	958	959	920	922	921	922	585	587
(-) Puro	(+) Puro	D-PKcs	D-PKcs	APEX1	APEX1	D-Pol-B	D-Pol-B	ERCC1	ERCC1	ERCC4	ERCC4
RPE-shp53 SA2 K/O
1	2	3	4	5	6	7	8	9	10	11	12
(-) Puro	(+) Puro	ATR	ATR	PARP1	PARP1	BRCA1	BRCA1	RAD51	RAD51	KU80	KU80
pLKO.1	pLKO.1	613	614	929	930	833	834	875	876	841	842
21758	23106.1	196.57	164.602	23738.7	24600.5	153.719	61.896	44.211	26.527	26.527	27.207
24005.3	26198.9	225.137	258.465	26912.4	25505.8	212.214	138.075	98.625	63.936	32.648	34.009
25815.3	30655.4	287.033	287.713	31971.5	33059.8	282.271	133.314	125.832	76.179	56.454	36.049
25820.7	29585.5	203.372	176.165	31257.3	35860	259.826	163.241	137.395	93.184	53.053	53.053
23698.6	25322.8	127.872	140.796	25120.8	30620	17406.3	26245.8	23978.8	25479.3	18025.8	14137.4
25071.2	27831.3	99.985	138.755	25716.6	25567	13472.3	23638.7	26132.2	23782.9	15134.7	17545.7
19134.6	23514.9	108.147	140.796	20598.3	27644.9	16632.8	24865.7	21658	23573.4	15235.4	17279.1
20962.9	21235	107.467	114.269	18438.1	20146.7	16460.7	20761.6	23032	24708.6	17254.4	17877
0	0	255	256	958	959	920	922	921	922	585	587
(-) Puro	(+) Puro	D-PKcs	D-PKcs	APEX1	APEX1	D-Pol-B	D-Pol-B	ERCC1	ERCC1	ERCC4	ERCC4
TC-106
1	2	3	4	5	6	7	8	9	10	11	12
(-) Puro	(+) Puro	ATR	ATR	PARP1	PARP1	BRCA1	BRCA1	RAD51	RAD51	KU80	KU80
pLKO.1	pLKO.1	613	614	929	930	833	834	875	876	841	842
32454.9	38687.5	39768.6	35951.8	34754.1	33128.7	35332.9	19552.7	39645.3	39387.7	40692.5	23867.7
35026.6	37906	37915.4	38524.1	36356.5	36613.3	40411.9	21744.9	38575	39974	38953.2	25221
35005.5	38907.8	39289.4	40931.8	41073.4	37649.7	39634.4	21388	43671.5	35560.7	44444.9	23673.1
36585.6	36980	38547.9	40972.4	38665.8	40275	41332.4	19762.6	37285.8	38032.7	37555.5	24654.2
32852.1	377.548	38001.5	38486.2	37159	38202.8	16840.6	35720	37711.4	38232	16343.7	29176.9
37315.6	357.891	36294.1	36442.5	37470.8	37832.8	14390.3	37586.7	36288	37732.4	17340.3	28471.3
32526.1	359.247	37526.4	37188.8	38726.1	37845	14531.3	38156.1	33950.9	36462.2	18298.2	33356.4
32856.2	315.188	34283	36338.8	36136.8	31070.1	14264.9	35938.9	32682	33296.1	16336.2	34124.4
0	0	255	256	958	959	920	922	921	922	585	587
(-) Puro	(+) Puro	D-PKcs	D-PKcs	APEX1	APEX1	D-Pol-B	D-Pol-B	ERCC1	ERCC1	ERCC4	ERCC4
TC-106 SA2 K/O
1	2	3	4	5	6	7	8	9	10	11	12
(-) Puro	(+) Puro	ATR	ATR	PARP1	PARP1	BRCA1	BRCA1	RAD51	RAD51	KU80	KU80
pLKO.1	pLKO.1	613	614	929	930	833	834	875	876	841	842
38537.1	39139.1	338.955	235.913	13980.7	40772.9	315.906	227.778	172.189	146.428	117.278	107.11
37470.1	39735.7	385.731	301.67	12948.1	39806.2	336.243	277.943	253.538	138.294	170.155	117.278
36478.3	34336.1	476.57	352.513	14129.8	41534.2	508.432	303.026	229.811	223.71	164.732	118.634
36847.8	36050.6	380.985	266.418	13403.1	39756.7	398.611	343.022	307.093	254.894	191.171	180.324
36060	276.587	227.1	251.504	33394.5	41204	37155.5	39093	41934.1	36282.4	9351.83	33947.7
37422	202.017	199.305	258.961	42008.7	39648.9	41715.8	42144.3	38112.1	38665.3	11461.7	36496.6
37665.3	225.744	179.646	259.639	34348.3	39366.2	38543.9	41921.3	39547.2	32869.8	10480	35808.5
35500.1	189.815	187.103	267.774	29933.8	37359.6	34286.6	35405.9	37798.9	34885.2	9469.11	37066.1
0	0	255	256	958	959	920	922	921	922	585	587
(-) Puro	(+) Puro	D-PKcs	D-PKcs	APEX1	APEX1	D-Pol-B	D-Pol-B	ERCC1	ERCC1	ERCC4	ERCC4

## Sheet: Figure 7F and S7G
Figure 7F and S7G
Experiment #1
A	1	2	3	4	5	6	B	7	8	9	10	11	12
18180	16480	12480	6462.08	4027.17	1910.85	1079.12	18792.4	21792.4	21532.3	20883.1	20710.8	16204.6	12324.3
18142.7	15242.7	12242.7	5997.57	3715.65	1527.79	1323.36	23139.5	22139.5	20606.7	19727.2	19444	16849.3	10598.1		H4
17086.6	17086.6	11986.6	6346.04	4394.44	2197.2	1126.07	23394.2	22394.2	20815.6	21696.5	19404.1	17191.3	11231.4		H4- SA2 KI (#8-1)
20767.1	16767.1	14767.1	5944.52	4148.53	2315.91	1435.09	19715.1	21715.1	21744.9	20711.2	21017.7	18219.8	10536.3
24939.5	11939.5	6415.81	4142.33	2003.51	1549.47	639.875	28806.5	19806.5	14691.4	13480.7	12942.6	12873.1	7605.66		42MGBA
24358.8	12358.8	6130.66	3871.25	1828.73	1130.92	546.287	27333.4	18333.4	15356.9	12878.9	12246.7	11360.7	9533.08		42MGBA- SA2 KI (#53-1)
25084.8	10084.8	6018.67	4164.01	1930.81	1590.22	200.015	26948.1	18948.1	15183.6	12749.4	11834.8	10433.2	8210.42
26067.2	11067.2	5416.19	4488.4	1966.98	957.133	243.164	27417.8	17417.8	14849	13758.9	12870.1	10204.4	9404.16
NO IR	0.2 Gy	0.5 Gy	1 Gy	2 Gy	5 Gy	10 Gy	NO IR	0.2 Gy	0.5 Gy	1 Gy	2 Gy	5 Gy	10 Gy
A	1	2	3	4	5	6	B	7	8	9	10	11	12
23494.4	20494.4	19130.6	18059.1	16113.7	15945.3	11334.9	19478.2	9478.2	6867.1	5277.37	2555.62	2730.27	1186.7		TC-106
25053.2	21053.2	18685.4	17837.9	17078.3	14957.8	10671.8	22388.4	9388.36	7934.55	5160.75	2284.56	2076.22	1379.14		TC-106- SA2 K/O (#18)
21600	18650	20907.1	18127.3	18114.7	14438.1	12750.9	17827.1	10827.1	7235.78	4919.4	2618.11	2604.75	1791.61
21340.2	18340.2	19270.6	15698.2	17952.8	14700.3	13059	19045.4	11045.4	5944.36	6024.54	2917.42	2204.06	1276.15		RPE-shp53 (Puro)
22134.7	20134.7	17325	15092.5	17120.3	16571.8	13329.3	14520.5	10520.5	9475.83	8989.31	7653.1	8165.81	7154.48		RPE-shp53 (Puro) SA2 K/O (#34)
22108.9	22108.9	18430.6	14904.3	16283.3	15936	13514	15658.8	11658.8	8685.94	7034.27	7662.75	7134.19	6733.58
19934.1	20134.1	18739.3	18969.5	17135	17065.6	14680.2	14936	10936	9506.08	8504.16	8344.29	7269.26	7458.3
21027.9	19627.9	18044.7	17934.4	16815.9	16723.6	13901.2	16351.5	10751.5	9198.65	8036.25	8127.22	8481.42	7529.97
NO IR	0.2 Gy	0.5 Gy	1 Gy	2 Gy	5 Gy	10 Gy	NO IR	0.2 Gy	0.5 Gy	1 Gy	2 Gy	5 Gy	10 Gy
Experiment #2
A	1	2	3	4	5	6	B	7	8	9	10	11	12
17057	12813	8469	5567.08	3103.17	1548.85	1178.12	19780.4	18936.4	18520.3	17454.1	16552.8	12608.6	12599.3
17019.7	11575.7	8231.74	5102.57	2791.65	1165.79	1422.36	24127.5	19283.5	17594.7	16298.2	15286	13253.3	10873.1		H4
15963.6	13419.6	7975.61	5451.04	3470.44	1835.2	1225.07	24382.2	19538.2	17803.6	18267.5	15246.1	13595.3	11506.4		H4- SA2 KI (#8-1)
19644.1	13100.1	10756.1	5049.52	3224.53	1953.91	1534.09	20703.1	18859.1	18732.9	17282.2	16859.7	14623.8	10811.3
15816.5	9083.51	4403.81	1947.33	879.506	637.471	454.875	19683.5	16950.5	14529.4	11285.7	10718.6	11361.1	6920.66		42MGBA
15235.8	9502.84	4118.66	1676.25	704.728	218.916	361.287	18210.4	15477.4	15194.9	10683.9	10022.7	9848.7	8848.08		42MGBA- SA2 KI (#53-1)
15961.8	7228.78	4006.67	1969.01	806.814	678.219	15.015	17825.1	16092.1	15021.6	10554.4	9610.81	8921.19	7525.42
16944.2	8211.17	3404.19	2293.4	842.976	45.133	58.164	18294.8	14561.8	14687	11563.9	10646.1	8692.42	8719.16
NO IR	0.2 Gy	0.5 Gy	1 Gy	2 Gy	5 Gy	10 Gy	NO IR	0.2 Gy	0.5 Gy	1 Gy	2 Gy	5 Gy	10 Gy
A	1	2	3	4	5	6	B	7	8	9	10	11	12
21371.4	18538.4	17118.6	17065.1	12889.7	13433.3	10160.9	14655.2	7522.2	4855.1	2482.37	1031.62	1218.27	301.705		TC-106
22930.2	19097.2	16673.4	16843.9	13854.3	12445.8	9497.84	17565.4	7432.36	5922.55	2365.75	760.56	564.215	494.137		TC-106- SA2 K/O (#18)
19477	16694	18895.1	17133.3	14890.7	11926.1	11576.9	13004.1	8871.06	5223.78	2124.4	1094.11	1092.75	906.612
19217.2	16384.2	17258.6	14704.2	14728.8	12188.3	11885	14222.4	9089.43	3932.36	3229.54	1393.42	692.059	391.149		RPE-shp53 (Puro)
22011.7	18178.7	15313	12897.5	15196.3	13948.8	12844.3	14397.5	8564.49	7463.83	5994.31	4729.1	4642.81	3256.48		RPE-shp53 (Puro) SA2 K/O (#34)
21985.9	20152.9	16418.6	12709.3	14359.3	13313	13029	15535.8	9702.83	6673.94	4039.27	4738.75	3611.19	2835.58
19811.1	18178.1	16727.3	16774.5	15211	14442.6	14195.2	14813	8980.03	7494.08	5509.16	5420.29	3746.26	3560.3
20904.9	17671.9	16032.7	15739.4	14891.9	14100.6	13416.2	16228.5	8795.48	7186.65	5041.25	5203.22	4958.42	3631.97
NO IR	0.2 Gy	0.5 Gy	1 Gy	2 Gy	5 Gy	10 Gy	NO IR	0.2 Gy	0.5 Gy	1 Gy	2 Gy	5 Gy	10 Gy

## Sheet: Figure 7F and S7H
Figure 7F and S7H
			1	2	3	4	5	6
	H4		6693.27	8014.9	8088.36	7960.66	6953.48	6123.43
	H4- SA2 KI (#8-1)		6772.23	8967.16	8098.66	7175.92	6260.05	6851.18
	42MGBA		6810.67	7951.05	8064.33	8014.21	7755.38	6192.08
0 mJ/cm-sq	42MGBA- SA2 KI (#53-1)		7346.19	6996.05	8746.09	6041.73	6766.73	5482.18
	TC-106		7428.58	8360.93	7824.04	7807.56	6511.33	5900.3
	TC-106- SA2 K/O (#18)		6510.65	7567.26	6653.45	6487.99	6122.74	5846.74
	RPE-shp53 (Puro)		7632.49	6888.26	6612.26	6402.86	6255.93	4548.46
	RPE-shp53 (Puro) SA2 K/O (#34)		7086.67	6395.99	6454.35	6478.38	5384.69	4980.99
			1	2	3	4	5	6
	H4		6102.44	7534.39	7651.48	7594.31	7201.02	6593.53
	H4- SA2 KI (#8-1)		6439.25	6867.66	7406.27	7380.1	5366.16	5646.48
	42MGBA		5951.61	5344.81	6341.45	7206.53	4946.01	4715.96
	42MGBA- SA2 KI (#53-1)		5250.44	5138.86	5815.92	5937.14	5702.96	5154.71
0.5 mJ/cm-sq	TC-106		6669.99	6247.09	6277.39	6052.85	6428.92	5355.83
	TC-106- SA2 K/O (#18)		5230.47	5528.71	6339.38	6602.49	6115.53	4912.26
	RPE-shp53 (Puro)		5169.17	4752.47	6298.06	5592.76	4976.32	5373.73
	RPE-shp53 (Puro) SA2 K/O (#34)		5340.67	5115.45	4771.06	4886.09	6025.3	3243.39
			1	2	3	4	5	6
	H4		3926.49	4417.9	4122.64	3245.81	2987.02	1217.52
	H4- SA2 KI (#8-1)		3228.6	4996.73	3532.81	3098.52	2289.82	2074.4
	42MGBA		3457.79	3401.35	3182.49	3102.65	2351.76	1501.77
	42MGBA- SA2 KI (#53-1)		2745.45	3584.43	2919.57	2502.49	3420.62	916.066
2 mJ/cm-sq	TC-106		2513.5	3076.5	3766.82	2717.92	2433.67	833.476
	TC-106- SA2 K/O (#18)		2825.28	2336.62	2879.66	2814.96	2350.39	1552.7
	RPE-shp53 (Puro)		2187.27	2973.26	3147.39	2046.18	2223.75	1273.96
	RPE-shp53 (Puro) SA2 K/O (#34)		2036.54	2355.21	2431.6	1623.59	1674.52	1098.45
			1	2	3	4	5	6
	H4		827.296	1344.79	981.853	2088.59	668.598	378.803
	H4- SA2 KI (#8-1)		886.635	819.706	1010.83	1014.97	603.049	507.831
	42MGBA		1001.86	1443.45	1189.54	1199.2	718.967	1160.56
	42MGBA- SA2 KI (#53-1)		1596.63	1945.77	1250.95	1012.21	1059.82	487.132
5 mJ/cm-sq	TC-106		724.487	1204.03	1328.92	847.305	440.902	437.452
	TC-106- SA2 K/O (#18)		1376.53	932.864	923.204	923.894	855.585	367.074
	RPE-shp53 (Puro)		1106.05	993.583	1373.77	1257.16	1191.61	615.469
	RPE-shp53 (Puro) SA2 K/O (#34)		1070.17	1152.97	1079.14	1128.82	1089.49	456.772
			1	2	3	4	5	6
	H4		140.643	139.264	159.258	181.319	230.958	66.185
	H4- SA2 KI (#8-1)		121.339	194.419	226.822	149.606	91.694	103.414
	42MGBA		187.524	207.518	134.438	182.009	107.551	117.203
	42MGBA- SA2 KI (#53-1)		248.194	148.227	292.317	106.861	136.507	75.148
10 mJ/cm-sq	TC-106		114.445	144.09	139.264	164.084	119.96	69.632
	TC-106- SA2 K/O (#18)		49.639	107.551	99.278	133.06	109.619	117.892
	RPE-shp53 (Puro)		119.271	96.52	137.886	207.518	210.965	111.687
	RPE-shp53 (Puro) SA2 K/O (#34)		186.835	106.172	164.773	306.795	224.753	104.793

## Sheet: Figure 8 and S8 Cyclophosph
Figure 8 and S8
Cyclophosphamide
Exeperiment #1
1	2	3	4	5	6	7	8	9	10	11	12
5813.89	4985.11	3226.22	2713.39	1900.44	677.596	9433.29	8830.98	8831.66	8699.5	7175.47	7241.55	H4
6714.96	4613.08	3233.6	2557.13	1332.23	414.643	10234.5	8428.28	9105.63	8685.04	7746.81	6471.28	H4- SA2 KI (#8-1)
6462.33	4541.99	3147.06	3245.49	1859.32	707.196	9505.57	9480.1	9332.1	8172.21	8788.3	6122.97
6901.5	3857.95	3101.44	2659.7	1943.12	837.797	8802.75	8312.64	9131.79	8161.89	7538.92	6346.68	42MGBA
7172.72	4985.11	3647.31	2438.05	1659.01	776.72	9410.57	8876.41	9597.12	8439.3	8466.14	6840.93	42MGBA- SA2 KI (#53-1)
7112.14	4804.26	3593.62	1885.48	1494.99	552.565	9177.91	8279.6	8428.28	8676.09	8037.3	6317.08
5998.37	5272.84	3248.06	2604.44	1735.23	436.169	7600.88	8437.92	8763.52	8722.21	7697.93	6120.21
6388.67	4464.02	4082.85	2192.11	1526.66	804.443	7024.03	7152.75	7675.91	7474.22	6299.19	6460.95
DMSO	0.1u M	0.5 uM	2.5 uM	20 uM	100 uM	DMSO	0.1u M	0.5 uM	2.5 uM	20 uM	100 uM
1	2	3	4	5	6	7	8	9	10	11	12
7240.76	7168.99	6634.4	7741.96	6353.4	5963.42	7137.46	3538.57	3561.19	2983.38	162.498	761.362	TC-106
7378.75	6696.08	7042.88	6278	6959.95	6953.1	7946.88	4476.16	3708.55	2548.17	1017.65	463.868	TC-106- SA2 K/O (#18)
7090.21	6593.27	6518.57	6875.65	6820.82	7088.8	7252.6	3954.59	3206.17	2139	1413.84	235.875
6991.58	6274.58	5905.16	5694.75	5668.02	6379.44	6129.96	2983.42	3302.81	1996.44	1280.19	815.507	RPE-shp53 (Puro)
7573.36	6963.38	7881.17	6661.08	7490.43	5626.22	6099.12	2716.81	3339.82	2052.52	1689.4	1405.65	RPE-shp53 (Puro) SA2 K/O (#34)
6807.11	7603.51	6498.69	6886.57	6509.66	4821.59	5639.92	3500.88	3642.75	2751.08	1982.74	854.937
6524.74	6562.43	7380.17	6674.83	7172.41	5345.9	4950.44	3354.21	2806.6	2143.11	2019.62	959.67
7016.15	6010.02	6576.87	6401.37	6705.68	4697.54	5425.4	2729.84	2757.25	2145.86	1893.64	1021.16
DMSO	0.1u M	0.5 uM	2.5 uM	20 uM	100 uM	DMSO	0.1u M	0.5 uM	2.5 uM	20 uM	100 uM
Exeperiment #2
1	2	3	4	5	6	7	8	9	10	11	12
6128.35	4289.36	2880.74	1545.18	435.371	96.853	8386.66	6351.38	6289.41	5103.21	4871.99	1182.02	H4
7542.95	4036.27	3430.69	1287.25	749.803	122.09	9012.12	7214.29	4943.6	4365.21	6093.56	982.173	H4- SA2 KI (#8-1)
7657.54	4225.3	2433.32	1034.22	398.695	147.326	9344.28	6542.36	5443.56	5857.57	5206.2	1241.36
8158.17	3929.96	2342.66	1561.55	346.021	119.361	7571.6	7866.53	5865.85	5781.18	4369.3	1307.52	42MGBA
7896.26	4260.76	2840.52	1453.79	751.942	93.443	8958.92	7598.38	4648.95	4814.01	4510.49	1216.8	42MGBA- SA2 KI (#53-1)
7787.81	5020.58	2490.62	1321.47	768.312	72.299	8482.83	7307.14	6519.36	4073.97	4748.53	1207.25
6573.05	4239.03	1966.79	1268.95	383.534	92.761	7838.28	6719.2	4990.66	3759.54	4629.85	877.817
6796.77	4052.14	2054.1	1062.38	448.734	68.889	6134.49	6395.13	5977.12	4513.22	4510.49	954.208
DMSO	0.1u M	0.5 uM	2.5 uM	20 uM	100 uM	DMSO	0.1u M	0.5 uM	2.5 uM	20 uM	100 uM
1	2	3	4	5	6	7	8	9	10	11	12
6646.48	5508.96	4988.28	4562.46	2578.23	415.534	6767.17	2572.74	1297.78	940.965	244.169	31.542	TC-106
7255.39	6394.9	5172.05	5537.77	2141.44	392.22	6850.82	2285.44	1525.43	649.542	348.283	39.771	TC-106- SA2 K/O (#18)
7703.83	6594	5503.49	4501.43	2338.24	333.936	6521	2108.53	1585.09	765.426	280.287	40.456
7563.26	6377.32	6069.88	5119.5	2833.99	351.078	6443.52	2526.8	1227.72	601.543	235.94	34.285	RPE-shp53 (Puro)
6850.14	6082.9	4330.44	3740.07	3015.94	2015.27	7362.35	2444.52	1720.17	1832.62	843.595	22.628	RPE-shp53 (Puro) SA2 K/O (#34)
7217.67	5891.34	4716.06	3542.57	2907.27	2122.93	5886.73	2334.12	2045.19	1520.86	439.719	17.142
7226.59	6178.22	4680.4	3493.2	2897.67	1553.11	6022.5	2380.75	1896.63	1498.69	513.774	21.942
7104.53	6305.76	5176.41	3256.08	3836.3	1558.6	5956.67	2127.04	1692.18	1243.61	183.267	28.799
DMSO	0.1u M	0.5 uM	2.5 uM	20 uM	100 uM	DMSO	0.1u M	0.5 uM	2.5 uM	20 uM	100 uM
Exeperiment #3
1	2	3	4	5	6	7	8	9	10	11	12
15223.5	5745.93	5179.51	4863.75	5686.38	4653.25	16920	19741.7	19387.9	15044.1	14605.1	15484.5	H4
14847.5	5992.44	5047.25	3932.41	3238.58	4182.39	13678.6	17088.2	13770	15498.4	13125.4	14448.6	H4- SA2 KI (#8-1)
15551	6367.06	4322.95	4354.81	4660.18	3604.19	15196.5	17710.7	15166	14639.7	11840.9	14198
16744.8	6076.92	4644.25	5380.32	3233.04	3674.13	13315.1	16254.5	15397.3	17827.1	10714.9	13666.2	42MGBA
18827	6036.07	5764.63	5205.13	4511.3	3266.28	14987.3	16346.6	15932.5	15407	14354.4	11590.9	42MGBA- SA2 KI (#53-1)
18966.2	5878.19	5117.19	3723.99	3949.72	3192.88	13099.7	14661.2	11823.5	11696.8	11327.8	13279.1
16821.6	4330.57	4228.78	4202.47	3562.64	2167.36	15051.7	13412	13365.6	14349.6	13130.9	12699.5
16526	4892.84	4793.82	4051.51	3933.8	4475.98	14323.3	12504.9	13792.9	13320.6	12388.6	13142.7
DMSO	0.1u M	0.5 uM	2.5 uM	20 uM	100 uM	DMSO	0.1u M	0.5 uM	2.5 uM	20 uM	100 uM
1	2	3	4	5	6	7	8	9	10	11	12
14647.4	17215.8	15115.3	13386.1	12871.8	16634.8	18371.6	6039.87	4795.94	4863.97	4675.85	4966.01	TC-106
14580.1	15787.9	14633.5	14137.2	16301.6	12533	16865.3	5234.65	4101.09	4664.74	3862.99	3881.73	TC-106- SA2 K/O (#18)
14918.2	14169.9	16426.6	15946.2	14403.8	12751.7	15751.8	5744.16	5998.22	3593.66	3689.45	3109.13
14633.5	15474.9	13754.7	15334.6	15365.2	13758.9	15672	4196.19	5542.85	3779	4337.79	2977.24	RPE-shp53 (Puro)
14843.2	16265.5	15516.5	12811.4	15068.8	13328.5	16520.3	3506.89	4816.76	3286.84	2654.46	3075.82	RPE-shp53 (Puro) SA2 K/O (#34)
14858.5	14456.5	12249.1	12723.9	14642.6	11489	14310.8	3270.87	4501.62	3409.7	3532.57	2925.88
13778.3	13142.5	14690.5	12366.4	13524.3	12093.6	15688.7	3721.38	3896.31	3061.24	3110.52	3270.87
12686.4	16654.9	13830.4	12469.9	13385.5	11253	14013	4594.63	4060.13	4121.22	4399.57	2733.59
DMSO	0.1u M	0.5 uM	2.5 uM	20 uM	100 uM	DMSO	0.1u M	0.5 uM	2.5 uM	20 uM	100 uM
Exeperiment #4
1	2	3	4	5	6	7	8	9	10	11	12
12377	6015	5430.66	3481.15	3475.99	1417.85	17099.4	16668.6	12867.1	12206.4	13266.7	10032.7	H4
10844.2	5827.25	5213.14	4183.08	3007.92	925.397	13171.4	14620	13506.9	13590.5	12178.6	11703.1	H4- SA2 KI (#8-1)
10239.1	5574.34	5356.19	4174.11	2934.87	1032.65	17482.6	15299.1	14932.9	14362.4	12734.2	10919.6
11867.9	5712.9	5057.95	3775.14	3065.38	1140.2	16672.7	15480.4	13734.3	14253.5	13244.9	9845	42MGBA
13246.9	7802.35	5731.8	4364.13	2490.28	1949.45	18986.2	16477.5	14263.1	17115.1	15970.8	9903.86	42MGBA- SA2 KI (#53-1)
12313.1	9497.87	4752.34	3893	2960.5	1626.53	19628.7	15946.7	16111.1	14585.1	13504	10294.4
13202	7016.88	5655.57	4419.38	2355.4	1898.26	16857.8	15536	15986.6	17410.5	14212.9	11878
10357.5	6692.21	6080.3	4117.68	2190.45	1984.33	13125.1	16752.6	14981.2	13867	14312.4	11059.3
DMSO	0.1u M	0.5 uM	2.5 uM	20 uM	100 uM	DMSO	0.1u M	0.5 uM	2.5 uM	20 uM	100 uM
1	2	3	4	5	6	7	8	9	10	11	12
16040.4	16280.9	15204.9	13391.8	11981.2	9844.83	13604.7	4268.1	3031.37	3399.64	3469.72	1954.79	TC-106
15402.8	15150.6	12490.3	12409.9	10751.5	10095.2	14568.7	4593.08	2530.49	2778.52	2897.39	1845.48	TC-106- SA2 K/O (#18)
16458.1	14779.6	12387.2	13324.9	11855.1	9807.85	15261.3	5782.4	2600.57	2712.56	2855.47	2006.88
14561.1	12519.8	13028.3	14158.5	11587.2	9147.95	13842.5	4155.42	2229.55	3004.57	2407.5	1780.13	RPE-shp53 (Puro)
14625	13792.3	12781.6	13010.8	11776.2	9189.36	15373.9	4637.74	2630.8	2844.48	2744.17	2588.76	RPE-shp53 (Puro) SA2 K/O (#34)
15525.1	16079.6	14992.6	12839.7	12340.2	9728.66	14168.1	5045.18	3492.39	2818.37	3100.07	2234.05
15622.7	15823.3	13367.7	12891.2	12927.3	8898.86	15176.1	4959.98	2866.47	2574.46	3137.86	2700.51
14956.9	14152.3	14791.3	12967.4	10289.7	9599.18	16213.5	6642.62	3324.75	2790.2	3005.94	2398.57
DMSO	0.1u M	0.5 uM	2.5 uM	20 uM	100 uM	DMSO	0.1u M	0.5 uM	2.5 uM	20 uM	100 uM
Exeperiment #5
1	2	3	4	5	6	7	8	9	10	11	12
22180	7354.94	6462.08	6027.17	5210.85	5479.12	22792.4	22532.3	23883.1	18710.8	19704.6	17124.3	H4
22142.7	9418.42	6597.57	4715.65	6527.79	6123.36	27139.5	23606.7	17727.2	17444	16349.3	16398.1	H4- SA2 KI (#8-1)
21086.6	5968.23	8346.04	5394.44	6197.2	4826.07	27394.2	20815.6	19696.5	17404.1	17691.3	14931.4
24767.1	7625.24	5944.52	5148.53	6115.91	5435.09	23715.1	23744.9	21711.2	19017.7	16719.8	17336.3	42MGBA
21939.5	8415.81	6142.33	5503.51	6549.47	3639.88	23806.5	16691.4	16480.7	17942.6	15873.1	13605.7	42MGBA- SA2 KI (#53-1)
22358.8	7630.66	6871.25	5328.73	5130.92	4546.29	19333.4	21356.9	17878.9	19246.7	17360.7	14533.1
19084.8	6918.67	6164.01	6130.81	5590.22	5200.02	23948.1	20183.6	19749.4	18834.8	17433.2	16210.4
19067.2	11416.2	7488.4	4966.98	7157.13	5943.16	22417.8	18849	18758.9	17870.1	15204.4	16404.2
DMSO	0.1u M	0.5 uM	2.5 uM	20 uM	100 uM	DMSO	0.1u M	0.5 uM	2.5 uM	20 uM	100 uM
1	2	3	4	5	6	7	8	9	10	11	12
21494.4	20130.6	18059.1	16113.7	19945.3	16334.9	17478.2	6867.1	6077.37	6599.72	6555.62	6486.7	TC-106
23053.2	20685.4	17837.9	20078.3	17957.8	17671.8	20388.4	7934.55	6160.75	5402.03	6584.56	4679.14	TC-106- SA2 K/O (#18)
19600	22907.1	18127.3	21114.7	18438.1	19750.9	15827.1	7235.78	6119.4	5926.45	5118.11	5491.61
19340.2	19270.6	15698.2	19952.8	15700.3	20059	17045.4	5944.36	5724.54	4252.57	5117.42	4976.15	RPE-shp53 (Puro)
21134.7	20325	15092.5	16600.3	18571.8	17329.3	14520.5	6275.83	6689.31	5353.1	5865.81	4454.48	RPE-shp53 (Puro) SA2 K/O (#34)
24108.9	18430.6	14904.3	16283.3	14936	17514	16658.8	5685.94	4734.27	5362.75	4834.19	4733.58
20934.1	18739.3	18969.5	17135	17665.6	16680.2	14936	5506.08	6204.16	6044.29	4969.26	5758.3
20027.9	18044.7	17934.4	17815.9	16723.6	18901.2	16351.5	6198.65	5736.25	5827.22	6181.42	5829.97
DMSO	0.1u M	0.5 uM	2.5 uM	20 uM	100 uM	DMSO	0.1u M	0.5 uM	2.5 uM	20 uM	100 uM

## Sheet: Figure 8 + S8 Gemcitabine
Figure 8 and S8
Gemcitabine
Experiment #1
1	2	3	4	5	6	7	8	9	10	11	12
13511.1	5599.65	887.225	206.88	152.73	152.036	12521.8	14065.8	11821.3	5461.5	665.766	354.751	H4
13460.4	6932.57	544.97	242.98	172.863	195.078	16619.8	14762.1	13815.8	6942.29	638.691	369.33	H4- SA2 KI (#8-1)
13244.5	4715.9	616.475	231.178	176.334	173.557	16219.3	13879	13408.3	4981.79	610.227	353.363
13790.9	7108.21	632.443	249.922	114.548	155.507	16262.3	12801.6	13852.6	5455.25	539.416	333.23
13112.6	4877.65	698.394	297.13	140.234	142.317	14146.3	14555.9	13579.8	6715.97	526.226	288.105	42MGBA
13427.8	5964.81	726.858	252.699	151.342	137.457	14314.3	14361.5	13966.5	7343.55	615.781	300.601	42MGBA- SA2 KI (#53-1)
11561.7	5805.84	595.648	176.334	139.54	122.184	12730.8	14123.4	13882.5	8228.69	582.458	306.155
10182.9	5113	783.09	258.253	197.855	141.623	11513.8	11492.3	10249.6	6707.64	542.887	306.849
DMSO	0.002 uM	0.01 uM	0.05 uM	0.4 uM	2 uM	DMSO	0.002 uM	0.01 uM	0.05 uM	0.4 uM	2 uM
1	2	3	4	5	6	7	8	9	10	11	12
13142.5	11919.1	9986.45	8069.05	3343.64	1583.94	12857	2025.77	1616.59	1177.53	552.294	348.049	TC-106
13737.2	12794.5	10276.1	8287.19	3629.86	1543.64	13479.4	2142.48	1431.1	1138.63	567.578	295.946	TC-106- SA2 K/O (#18)
12032.4	10821.5	9752.33	7878.01	3213.73	1348.43	12931.3	1588.8	1737.47	1152.52	603.703	301.504
14026.2	12505.5	7975.27	6208.62	3727.12	1697.17	12661.1	1688.14	1614.51	1083.05	485.602	314.703
12579.8	10929.2	10790.2	7976.65	3345.72	1775.68	13428.7	3488.07	1647.85	1104.59	420.299	368.891	RPE-shp53 (Puro)
11774.6	11816	8460.87	7441.73	3479.11	1941.71	12557.6	2929.94	1671.47	1067.07	520.337	373.754	RPE-shp53 (Puro) SA2 K/O (#34)
11698.2	11669.4	9745.39	8520.61	3346.42	1815.97	13420.4	2856.26	1369.27	885.06	556.462	327.208
12525.6	10677.8	10762.4	9121.54	3481.88	1669.39	14252.7	3838.9	1538.78	1234.5	471.013	389.732
DMSO	0.002 uM	0.01 uM	0.05 uM	0.4 uM	2 uM	DMSO	0.002 uM	0.01 uM	0.05 uM	0.4 uM	2 uM
Experiment #2
1	2	3	4	5	6	7	8	9	10	11	12
6362.94	3104.79	629.424	283.831	240.111	230.395	8490.63	8907.01	5898.68	2266.48	512.838	517.696	H4
8484.38	3616.24	816.794	303.956	244.969	232.477	9562.11	8740.46	7229.01	2869.53	614.157	485.08	H4- SA2 KI (#8-1)
8422.62	2591.26	947.259	268.563	211.659	225.538	9814.02	11070.1	8655.79	3587.78	546.148	480.916
9072.86	2265.09	702.984	224.844	267.869	188.758	10346.3	9907.01	10119.4	3857.04	582.234	484.386
9801.52	3257.46	945.871	251.214	220.68	197.779	9770.3	10258.8	9135.32	2518.39	557.946	532.269	42MGBA
9800.14	3266.48	923.664	236.641	172.797	184.594	8250.52	7877.17	9133.93	2990.98	478.14	535.045	42MGBA- SA2 KI (#53-1)
8634.28	2042.33	877.168	284.525	208.883	210.965	7746.01	11297.7	8986.81	3437.2	458.015	483.692
7445.52	1705.76	765.44	266.482	210.271	206.801	8902.84	9140.18	7249.13	3399.03	555.864	441.36
DMSO	0.002 uM	0.01 uM	0.05 uM	0.4 uM	2 uM	DMSO	0.002 uM	0.01 uM	0.05 uM	0.4 uM	2 uM
1	2	3	4	5	6	7	8	9	10	11	12
9977.15	10577	9481.31	4230.94	592.929	440.362	9706.69	1578.37	399.447	238.558	214.286	182.386	TC-106
11583.3	9445.25	8263.55	4643.57	673.373	489.6	9081.86	1966.03	713.595	251.735	185.16	163.662	TC-106- SA2 K/O (#18)
8166.46	9235.12	10233.7	4207.37	662.277	523.58	10289.9	1574.9	703.193	218.447	185.16	199.03
10565.2	9140.81	8122.77	3911.25	597.783	490.293	10511.8	1996.54	470.875	245.493	203.191	212.206
10378	10083.3	9764.25	6470.2	640.779	541.611	10396.7	1496.54	506.243	201.804	180.306	170.597	RPE-shp53 (Puro)
8590.18	8134.56	9319.73	3256.6	577.672	512.484	10248.3	1455.62	590.848	212.206	181.693	151.179	RPE-shp53 (Puro) SA2 K/O (#34)
9050.66	7937.61	7690.73	4351.61	558.948	447.297	9605.44	1661.59	608.185	186.547	163.662	174.758
7371.04	10112.4	6481.99	3792.66	539.53	449.377	8408.49	1257.29	524.967	239.945	188.628	183.08
DMSO	0.002 uM	0.01 uM	0.05 uM	0.4 uM	2 uM	DMSO	0.002 uM	0.01 uM	0.05 uM	0.4 uM	2 uM

## Sheet: Figure 8 + S8 Temozolomide
Figure 8 and S8
Temozolomide
Experiment #1
1	2	3	4	5	6	7	8	9	10	11	12
12375.8	7543.01	4858.36	5083.06	5951.44	3140.96	12772.6	14033.7	13081	11848.3	11632.5	7515.35	H4
13281.5	9213.39	7646.72	5947.98	5448.11	2692.94	17446.4	15715.9	14480.4	15070.1	12741.5	8065.69	H4- SA2 KI (#8-1)
12580.4	9674.55	6511.46	5891.98	6510.08	2995.77	14201.7	15472.5	17658	16122.4	12539.6	9219.61
11070.5	9149.09	5556.66	5320.21	6257.72	3609.03	14804.6	15266.5	17298.4	13911.4	12286.6	9727.78
12946.9	10044.4	6316.49	5954.9	5871.24	3543.35	15517.4	14479.7	16854.6	14565.4	15881.1	9456.76	42MGBA
14575.8	8292.47	5560.12	6940.12	6115.99	3254.35	15866.6	14749.3	14015.1	15563.8	13753	11083.6	42MGBA- SA2 KI (#53-1)
12607.4	8176.31	5359.61	6919.38	5416.31	3093.26	16931.3	14470	15668.2	14787.3	14793.6	10848.5
10560.9	6382.17	5343.71	5331.96	5844.27	2310.61	12265.2	12755.4	13722.6	12039.8	11122.3	8255.13
DMSO	0.1uM	0.5 uM	2.5 uM	20 uM	100uM	DMSO	0.1uM	0.5 uM	2.5 uM	20 uM	100uM
1	2	3	4	5	6	7	8	9	10	11	12
14345.8	13582	14352.8	13472	10585.1	8984.33	14601.4	5082.28	2900.08	3069.28	2632.01	2036.67	TC-106
15709.9	13186.5	16345.6	15034.5	11136.6	7927.35	11643.5	4690.96	3367.3	2993.38	2859	1460.83	TC-106- SA2 K/O (#18)
15037.9	13700.4	12864.8	14416.8	9366.59	9210.62	13606.4	4768.94	3567.13	2826.97	2538.7	2341.65
14833.9	14336.1	14466.3	11584.3	9204.36	8198.9	13369.6	4697.92	2697.46	2532.43	2492.05	1792.27
15233.6	14737.1	12077.3	13118.2	12011.8	9239.87	16782.9	4143.67	2625.74	3177.9	2945.34	2111.87	RPE-shp53 (Puro)
13749.8	13870.2	14203.8	14039.4	11415.1	8398.05	12185.9	4513.4	3085.99	2421.72	2171.75	1868.17	RPE-shp53 (Puro) SA2 K/O (#34)
15648.6	15362.4	13345.9	13499.1	12366.9	9137.51	13028.4	4152.72	3107.58	2385.51	2627.83	2063.83
15753	15711.3	14251.8	14896.6	12443.5	8111.17	15659	5480.56	3623.53	3815.71	2614.6	2471.16
DMSO	0.1uM	0.5 uM	2.5 uM	20 uM	100uM	DMSO	0.1uM	0.5 uM	2.5 uM	20 uM	100uM
Experiment #2
1	2	3	4	5	6	7	8	9	10	11	12
22460.6	8183.64	8225.96	11002.4	4200.05	3452.86	21791.8	17632.7	20174.7	17654.2	12576.6	8214.86	H4
22315.6	8561.05	5580.64	4991.63	3916.3	4141.77	17636.9	16537.9	19659.2	17829	10557	7285.91	H4- SA2 KI (#8-1)
18434	8437.56	6699.68	5896.3	4880.63	4501.14	18424.3	16270.8	19467.7	14265.2	12288.6	7623.77
22114.4	5770.73	6314.64	5978.16	4067.54	3656.14	18633.1	17074.9	14978.4	16005.8	10876.8	7585.61
20769.2	6908.5	6853.69	4512.93	3786.56	3869.82	18552.6	17572.3	17822.1	17718.7	10832.4	6868.96	42MGBA
18102.4	5120.67	5767.26	5582.02	4154.95	3357.82	16383.9	14412.3	15077.6	12190.1	10699.9	7965.1	42MGBA- SA2 KI (#53-1)
20311.3	6820.39	5955.96	5386.38	3760.2	3085.86	19716.8	15102.5	15188.6	16665.6	10915.7	7932.5
20858	8610.3	7287.3	6860.63	4738.41	4214.62	19443.4	17521.7	14918	17546	11718.4	8685.92
DMSO	0.1uM	0.5 uM	2.5 uM	20 uM	100uM	DMSO	0.1uM	0.5 uM	2.5 uM	20 uM	100uM
1	2	3	4	5	6	7	8	9	10	11	12
23523	19323.4	19405.3	19892.2	15656.5	9046.17	21977	9553.17	10350.8	8364.4	4739.13	5280.81	TC-106
23014.6	21811.9	18206.8	20915.2	17270.5	8109.17	21911.1	8761.12	7195.74	7547.38	5354.32	4592.1	TC-106- SA2 K/O (#18)
19181.2	16033.8	17275.3	16615.7	14920	8846.43	19316.5	6854.51	6694.99	7677.08	4372.93	4812.65
20987.3	16427.8	17407.1	14053.7	12637.5	7584.14	20355.5	7003.62	7644.48	6675.57	4515.11	4766.18
20314.5	17963.3	15902.8	18086.8	12683.9	7623.67	19778.4	7353.18	5798.9	6156.78	4795.31	4424.25	RPE-shp53 (Puro)
18730.4	17801.7	15125.3	16254.4	13221.4	6674.18	16144.8	6612.45	5314.79	5975.07	4662.15	4069.15	RPE-shp53 (Puro) SA2 K/O (#34)
20602.4	20890.2	16614.4	14822.9	12023.6	6775.44	16455.5	6729.67	5400.1	7907.34	4294.56	3720.98
21065.7	19093.9	17231.6	19551.6	13569.6	6223.36	14120.3	5778.09	6656.15	5706.66	4902.81	4874.38
DMSO	0.1uM	0.5 uM	2.5 uM	20 uM	100uM	DMSO	0.1uM	0.5 uM	2.5 uM	20 uM	100uM

[truncated: 16 more sheets: Figure 8 + S8 Cisplatin, Figure 8 + S8 Doxorubicin, Figure 8 + S8 Topotecan, Figure 8 + S8 Etoposide, Figure 8 and S8 Vincristine, Figure 8 + S8 Olaparib , Figure 8 + S8 Rucaparib, Figure 8 + S8 VX-970, Figure 8 + S8 AZD6738, Figure 8 and S8 Imatinib , Figure 8 and S8 Sorafenib, Figure 8 and S8 Everolimus, Figure 8 and S8 Panobinostat, Figure 8 and S8 Actinomycin D, Figure 8 and S8 Bortezomib, Figure S8E]
